# Supplementary material for: ﻿Chasitermespax, a new genus and species of soldierless termite (Termitidae, Apicotermitinae) from the island of Trinidad
Source: Zookeys. 2023 Jan 11;1139:127–36. doi: 10.3897/zookeys.1139.94972 (PMC9850250; doi:10.3897/zookeys.1139.94972)
Supplement: XML Treatment for Chasitermes [file zookeys.1139.94972-treatment1.xml]

<!DOCTYPE tp:taxon-treatment
  PUBLIC "-//TaxonX//DTD Taxonomic Treatment Publishing DTD v0 20100105//EN" "tax-treatment-NSO.dtd">
<tp:taxon-treatment xmlns:tp="http://www.plazi.org/taxpub"><tp:treatment-meta><kwd-group><label>Taxon classification</label><kwd>
              <named-content content-type="kingdom">Animalia</named-content>
            </kwd><kwd>
              <named-content content-type="order">Blattodea </named-content>
            </kwd><kwd>
              <named-content content-type="family">Termitidae</named-content>
            </kwd></kwd-group><mixed-citation publication-type="journal"><person-group><name><surname>Scheffrahn</surname><given-names>Rudolf H.</given-names></name><name><surname>Carrijo</surname><given-names>Tiago F.</given-names></name></person-group><article-title>﻿<italic><tp:taxon-name><tp:taxon-name-part taxon-name-part-type="genus" reg="Chasitermes">Chasitermes</tp:taxon-name-part><tp:taxon-name-part taxon-name-part-type="species" reg="pax">pax</tp:taxon-name-part></tp:taxon-name></italic>, a new genus and species of soldierless termite (<tp:taxon-name><tp:taxon-name-part taxon-name-part-type="family">Termitidae</tp:taxon-name-part></tp:taxon-name>, <tp:taxon-name><tp:taxon-name-part taxon-name-part-type="subfamily">Apicotermitinae</tp:taxon-name-part></tp:taxon-name>) from the island of Trinidad</article-title><source>Zookeys</source><day>11</day><month>01</month><year>2023</year><volume>1139</volume><fpage>127</fpage><lpage>136</lpage><pub-id pub-id-type="doi">10.3897/zookeys.1139.94972</pub-id></mixed-citation></tp:treatment-meta><tp:nomenclature><label>﻿</label><tp:taxon-name>
            <object-id xmlns:xlink="http://www.w3.org/1999/xlink" content-type="arpha" xlink:type="simple">B9DFDB0D-EC38-5B23-A0F8-1060DF188C1F</object-id>
            <tp:taxon-name-part taxon-name-part-type="genus" reg="Chasitermes">Chasitermes</tp:taxon-name-part>
            <object-id xmlns:xlink="http://www.w3.org/1999/xlink" content-type="zoobank" xlink:type="simple">https://zoobank.org/84F91A07-5829-4250-84EB-305E9BCFE300</object-id>
          </tp:taxon-name><tp:taxon-authority>Scheffrahn &amp; Carrijo</tp:taxon-authority><tp:taxon-status xmlns:xlink="http://www.w3.org/1999/xlink" xlink:type="simple">gen. nov.</tp:taxon-status></tp:nomenclature><tp:treatment-sec sec-type="Type-species" id="SECID0EXLAC"><title>Type-species.</title><p><italic><tp:taxon-name><tp:taxon-name-part taxon-name-part-type="genus" reg="Chasitermes">Chasitermes</tp:taxon-name-part><tp:taxon-name-part taxon-name-part-type="species" reg="pax">pax</tp:taxon-name-part></tp:taxon-name></italic> Scheffrahn &amp; Carrijo, sp. nov.</p></tp:treatment-sec><tp:treatment-sec sec-type="diagnosis" id="SECID0EIMAC"><title>Diagnosis.</title><p>The combination of unsclerotized rectangular EVA cushions, a tubular extension of EVS, and a prominent spherical mesenteric tongue make <italic><tp:taxon-name><tp:taxon-name-part taxon-name-part-type="genus" reg="Chasitermes">C.</tp:taxon-name-part><tp:taxon-name-part taxon-name-part-type="species" reg="pax">pax</tp:taxon-name-part></tp:taxon-name></italic> unique among all <tp:taxon-name><tp:taxon-name-part taxon-name-part-type="subfamily">Apicotermitinae</tp:taxon-name-part></tp:taxon-name> genera.</p></tp:treatment-sec><tp:treatment-sec sec-type="description" id="SECID0E5MAC"><title>Description.</title><p>Imago unknown. Worker. (Figs <xref ref-type="fig" rid="F1">1</xref>–<xref ref-type="fig" rid="F4">4</xref>). Monomorphic. Head capsule and antennae light yellowish. Head covered with ca 50 longer (0.1 mm) setae and a few shorter ones (Fig. <xref ref-type="fig" rid="F1">1</xref>). In lateral view, dorsal surface of the head capsule slightly convex; postclypeus is moderately inflated. Antennae with 14 articles (formula 2&gt;3≈4&lt;5). Pronotum with about 20 long setae concentrated mainly at the borders and a few shorter ones. Mandibles with apical teeth very prominent; left mandible with M1 triangulate, shorter than apical; premolar process longer than M3 (Fig. <xref ref-type="fig" rid="F2">2A</xref>). Apical tooth of right mandible as long as that of left but narrower; M1 as long as M2. Fore tibia moderately inflated (Fig. <xref ref-type="fig" rid="F2">2C</xref>) with about a dozen thick posterior setae concentrated at the distal half; lateral and anterior surfaces with thinner long and shorter setae. Digestive tube (Fig. <xref ref-type="fig" rid="F3">3</xref> with abbreviations) with voluminous crop; mesenteron forming half circle; mixed segment with prominent spherical mesenteric tongue. First proctodeal segment (P1) widens to maximum diameter before P2, enteric valve seating (EVS) slightly trilobed. Third proctodeal segment (P3) with long tubular extension of the EVS seating to main reservoir (Fig. <xref ref-type="fig" rid="F4">4C</xref>) then narrowing again toward P4 (Fig. <xref ref-type="fig" rid="F3">3D</xref>). Cuticle of EVA without sclerotization (Fig. <xref ref-type="fig" rid="F4">4A, B</xref>) forming six rectangular cushions with about 100 scales each (Fig. <xref ref-type="fig" rid="F4">4A</xref>). Scales proximal to P1 subrectangular, each with 5–10 creases; scales in distal one-third lacking creases, more scale-like with long fringes (Fig. <xref ref-type="fig" rid="F4">4B</xref>). Measurements are provided in Table <xref ref-type="table" rid="T1">1</xref>.</p><table-wrap id="T1" position="float" orientation="portrait"><label>Table 1.</label><caption><p>Measurements (mm, <italic>N</italic> = 10) of <italic><tp:taxon-name><tp:taxon-name-part taxon-name-part-type="genus" reg="Chasitermes">Chasitermes</tp:taxon-name-part><tp:taxon-name-part taxon-name-part-type="species" reg="pax">pax</tp:taxon-name-part></tp:taxon-name></italic> gen. et sp. nov. workers.</p></caption><table id="TID0EMBAG" rules="all"><tbody><tr><th rowspan="1" colspan="1"/><th rowspan="1" colspan="1">Max.</th><th rowspan="1" colspan="1">Min.</th><th rowspan="1" colspan="1">Mean</th></tr><tr><td rowspan="1" colspan="1">Length of head to lateral base of mandibles</td><td rowspan="1" colspan="1">0.77</td><td rowspan="1" colspan="1">0.70</td><td rowspan="1" colspan="1">0.73</td></tr><tr><td rowspan="1" colspan="1">Maximum head width</td><td rowspan="1" colspan="1">0.93</td><td rowspan="1" colspan="1">0.82</td><td rowspan="1" colspan="1">0.85</td></tr><tr><td rowspan="1" colspan="1">Length of hind tibia</td><td rowspan="1" colspan="1">0.77</td><td rowspan="1" colspan="1">0.67</td><td rowspan="1" colspan="1">0.72</td></tr><tr><td rowspan="1" colspan="1">Length of postclypeus</td><td rowspan="1" colspan="1">0.25</td><td rowspan="1" colspan="1">0.18</td><td rowspan="1" colspan="1">0.21</td></tr><tr><td rowspan="1" colspan="1">Width of postclypeus</td><td rowspan="1" colspan="1">0.44</td><td rowspan="1" colspan="1">0.39</td><td rowspan="1" colspan="1">0.40</td></tr><tr><td rowspan="1" colspan="1">Length of fore tibia</td><td rowspan="1" colspan="1">0.67</td><td rowspan="1" colspan="1">0.53</td><td rowspan="1" colspan="1">0.60</td></tr><tr><td rowspan="1" colspan="1">Width of fore tibia</td><td rowspan="1" colspan="1">0.18</td><td rowspan="1" colspan="1">0.12</td><td rowspan="1" colspan="1">0.15</td></tr><tr><td rowspan="1" colspan="1">Fore tibia width:length ratio</td><td rowspan="1" colspan="1">0.30</td><td rowspan="1" colspan="1">0.21</td><td rowspan="1" colspan="1">0.25</td></tr></tbody></table></table-wrap><fig id="F1" position="float" orientation="portrait"><object-id xmlns:xlink="http://www.w3.org/1999/xlink" content-type="doi" xlink:type="simple">10.3897/zookeys.1139.94972.figure1</object-id><object-id xmlns:xlink="http://www.w3.org/1999/xlink" content-type="arpha" xlink:type="simple">C33442EC-6A3E-5973-81D7-1929C7F56981</object-id><label>Figure 1.</label><caption><p><italic><tp:taxon-name><tp:taxon-name-part taxon-name-part-type="genus" reg="Chasitermes">Chasitermes</tp:taxon-name-part><tp:taxon-name-part taxon-name-part-type="species" reg="pax">pax</tp:taxon-name-part></tp:taxon-name></italic> gen. et sp. nov. <bold>A</bold> right lateral habitus of worker <bold>B</bold> lateral and <bold>C</bold> dorsal views of head.</p></caption><graphic xmlns:xlink="http://www.w3.org/1999/xlink" xlink:href="zookeys-1139-127_article-94972__-g001.jpg" position="float" orientation="portrait" xlink:type="simple" id="oo_794188.jpg"><uri content-type="original_file" xlink:type="simple">https://binary.pensoft.net/fig/794188</uri></graphic></fig><fig id="F2" position="float" orientation="portrait"><object-id xmlns:xlink="http://www.w3.org/1999/xlink" content-type="doi" xlink:type="simple">10.3897/zookeys.1139.94972.figure2</object-id><object-id xmlns:xlink="http://www.w3.org/1999/xlink" content-type="arpha" xlink:type="simple">25E0005E-4B83-5EBB-9756-7CE2D3B875D7</object-id><label>Figure 2.</label><caption><p><italic><tp:taxon-name><tp:taxon-name-part taxon-name-part-type="genus" reg="Chasitermes">Chasitermes</tp:taxon-name-part><tp:taxon-name-part taxon-name-part-type="species" reg="pax">pax</tp:taxon-name-part></tp:taxon-name></italic> gen. et sp. nov. <bold>A</bold> mandibles (abbreviations: a = apical, m1-m3 = marginal teeth, mp = molar process, arrow = premolar process (Constantini <italic>et al.</italic> 2020) <bold>B</bold> right fore tibia.</p></caption><graphic xmlns:xlink="http://www.w3.org/1999/xlink" xlink:href="zookeys-1139-127_article-94972__-g002.jpg" position="float" orientation="portrait" xlink:type="simple" id="oo_794189.jpg"><uri content-type="original_file" xlink:type="simple">https://binary.pensoft.net/fig/794189</uri></graphic></fig><fig id="F3" position="float" orientation="portrait"><object-id xmlns:xlink="http://www.w3.org/1999/xlink" content-type="doi" xlink:type="simple">10.3897/zookeys.1139.94972.figure3</object-id><object-id xmlns:xlink="http://www.w3.org/1999/xlink" content-type="arpha" xlink:type="simple">1BCF751C-8F6F-5138-B3B0-1C09DF1E7930</object-id><label>Figure 3.</label><caption><p><italic><tp:taxon-name><tp:taxon-name-part taxon-name-part-type="genus" reg="Chasitermes">Chasitermes</tp:taxon-name-part><tp:taxon-name-part taxon-name-part-type="species" reg="pax">pax</tp:taxon-name-part></tp:taxon-name></italic> gen. et sp. nov. digestive tube <bold>A</bold> dorsal <bold>B</bold> right <bold>C</bold> left, and <bold>D</bold> ventral (abbreviations: C = crop, EVS = enteric valve seating, MS = mesenteron, MT = mesenteric tongue, P1–P5 = proctodeal segments).</p></caption><graphic xmlns:xlink="http://www.w3.org/1999/xlink" xlink:href="zookeys-1139-127_article-94972__-g003.jpg" position="float" orientation="portrait" xlink:type="simple" id="oo_794190.jpg"><uri content-type="original_file" xlink:type="simple">https://binary.pensoft.net/fig/794190</uri></graphic></fig><fig id="F4" position="float" orientation="portrait"><object-id xmlns:xlink="http://www.w3.org/1999/xlink" content-type="doi" xlink:type="simple">10.3897/zookeys.1139.94972.figure4</object-id><object-id xmlns:xlink="http://www.w3.org/1999/xlink" content-type="arpha" xlink:type="simple">6A45DDC1-E8B2-5FEE-977F-DF5BB75793B9</object-id><label>Figure 4.</label><caption><p><italic><tp:taxon-name><tp:taxon-name-part taxon-name-part-type="genus" reg="Chasitermes">Chasitermes</tp:taxon-name-part><tp:taxon-name-part taxon-name-part-type="species" reg="pax">pax</tp:taxon-name-part></tp:taxon-name></italic> gen. et sp. nov. <bold>A</bold> spliced whole mount of enteric valve armature (rightmost cushion torn) <bold>B</bold> close-up of two cushions <bold>C</bold> region encompassing EVS (abbreviations as in Fig. <xref ref-type="fig" rid="F3">3</xref>).</p></caption><graphic xmlns:xlink="http://www.w3.org/1999/xlink" xlink:href="zookeys-1139-127_article-94972__-g004.jpg" position="float" orientation="portrait" xlink:type="simple" id="oo_794191.jpg"><uri content-type="original_file" xlink:type="simple">https://binary.pensoft.net/fig/794191</uri></graphic></fig></tp:treatment-sec><tp:treatment-sec sec-type="remarks" id="SECID0ECHAE"><title>Remarks.</title><p>The single most diagnostic character of the <italic><tp:taxon-name><tp:taxon-name-part taxon-name-part-type="genus" reg="Chasitermes">C.</tp:taxon-name-part><tp:taxon-name-part taxon-name-part-type="species" reg="pax">pax</tp:taxon-name-part></tp:taxon-name></italic> worker is the enteric valve armature which has unsclerotized rectangular cushions composed of creased or fringed scales. The tubular extension of the EVS in <italic><tp:taxon-name><tp:taxon-name-part taxon-name-part-type="genus" reg="Chasitermes">C.</tp:taxon-name-part><tp:taxon-name-part taxon-name-part-type="species" reg="pax">pax</tp:taxon-name-part></tp:taxon-name></italic> is closest to <italic><tp:taxon-name><tp:taxon-name-part taxon-name-part-type="genus" reg="Patawatermes">Patawatermes</tp:taxon-name-part><tp:taxon-name-part taxon-name-part-type="species" reg="nigripunctatus">nigripunctatus</tp:taxon-name-part></tp:taxon-name></italic> (Emerson, 1925) but is much longer in the former and <italic><tp:taxon-name><tp:taxon-name-part taxon-name-part-type="genus" reg="Patawatermes">P.</tp:taxon-name-part><tp:taxon-name-part taxon-name-part-type="species" reg="nigripunctatus">nigripunctatus</tp:taxon-name-part></tp:taxon-name></italic> lacks a trilobed enteric valve seating. The left mandible of <italic><tp:taxon-name><tp:taxon-name-part taxon-name-part-type="genus" reg="Chasitermes">C.</tp:taxon-name-part><tp:taxon-name-part taxon-name-part-type="species" reg="pax">pax</tp:taxon-name-part></tp:taxon-name></italic> has prominent premolar process closest to <italic><tp:taxon-name><tp:taxon-name-part taxon-name-part-type="genus" reg="Patawatermes">Patawatermes</tp:taxon-name-part><tp:taxon-name-part taxon-name-part-type="species" reg="turricola">turricola</tp:taxon-name-part></tp:taxon-name></italic> (Silvestri, 1901) but it is narrower and longer in the former.</p></tp:treatment-sec><tp:treatment-sec sec-type="etymology" id="SECID0EKJAE"><title>Etymology.</title><p>Named in honor of the collector, James A. Chase.</p></tp:treatment-sec></tp:taxon-treatment>
