# Supplementary material for: ﻿Chasitermespax, a new genus and species of soldierless termite (Termitidae, Apicotermitinae) from the island of Trinidad
Source: Zookeys. 2023 Jan 11;1139:127–36. doi: 10.3897/zookeys.1139.94972 (PMC9850250; doi:10.3897/zookeys.1139.94972)
Supplement: XML Treatment for Chasitermes pax [file zookeys.1139.94972-treatment2.xml]

<!DOCTYPE tp:taxon-treatment
  PUBLIC "-//TaxonX//DTD Taxonomic Treatment Publishing DTD v0 20100105//EN" "tax-treatment-NSO.dtd">
<tp:taxon-treatment xmlns:tp="http://www.plazi.org/taxpub"><tp:treatment-meta><kwd-group><label>Taxon classification</label><kwd>
              <named-content content-type="kingdom">Animalia</named-content>
            </kwd><kwd>
              <named-content content-type="order">Blattodea </named-content>
            </kwd><kwd>
              <named-content content-type="family">Termitidae</named-content>
            </kwd></kwd-group><mixed-citation publication-type="journal"><person-group><name><surname>Scheffrahn</surname><given-names>Rudolf H.</given-names></name><name><surname>Carrijo</surname><given-names>Tiago F.</given-names></name></person-group><article-title>﻿<italic><tp:taxon-name><tp:taxon-name-part taxon-name-part-type="genus" reg="Chasitermes">Chasitermes</tp:taxon-name-part><tp:taxon-name-part taxon-name-part-type="species" reg="pax">pax</tp:taxon-name-part></tp:taxon-name></italic>, a new genus and species of soldierless termite (<tp:taxon-name><tp:taxon-name-part taxon-name-part-type="family">Termitidae</tp:taxon-name-part></tp:taxon-name>, <tp:taxon-name><tp:taxon-name-part taxon-name-part-type="subfamily">Apicotermitinae</tp:taxon-name-part></tp:taxon-name>) from the island of Trinidad</article-title><source>Zookeys</source><day>11</day><month>01</month><year>2023</year><volume>1139</volume><fpage>127</fpage><lpage>136</lpage><pub-id pub-id-type="doi">10.3897/zookeys.1139.94972</pub-id></mixed-citation></tp:treatment-meta><tp:nomenclature><label>﻿</label><tp:taxon-name>
            <object-id xmlns:xlink="http://www.w3.org/1999/xlink" content-type="arpha" xlink:type="simple">FBA8A963-5C6A-54D8-8857-900EFDCFA56F</object-id>
            <tp:taxon-name-part taxon-name-part-type="genus" reg="Chasitermes">Chasitermes</tp:taxon-name-part>
            <tp:taxon-name-part taxon-name-part-type="species" reg="pax">pax</tp:taxon-name-part>
            <object-id xmlns:xlink="http://www.w3.org/1999/xlink" content-type="zoobank" xlink:type="simple">https://zoobank.org/3458C43A-3215-49A1-BE7F-A27761032D7D</object-id>
          </tp:taxon-name><tp:taxon-authority>Scheffrahn &amp; Carrijo</tp:taxon-authority><tp:taxon-status xmlns:xlink="http://www.w3.org/1999/xlink" xlink:type="simple">sp. nov.</tp:taxon-status></tp:nomenclature><tp:treatment-sec sec-type="type locality" id="SECID0EYKAE"><title>Type locality.</title><p>Tunapuna, island of Trinidad.</p></tp:treatment-sec><tp:treatment-sec sec-type="material" id="SECID0E4KAE"><title>Material examined.</title><p>Republic of Trinidad and Tobago, Tunapuna (<named-content xmlns:xlink="http://www.w3.org/1999/xlink" content-type="dwc:verbatimCoordinates" xlink:type="simple"><named-content content-type="geo-json" specific-use="{&#34;type&#34;:&#34;Point&#34;,&#34;coordinates&#34;:[-61.396000,10.667000]}" id="NCID0EGLAE" xlink:type="simple">10.667, -61.396</named-content></named-content>), elev. 248 m, 4JAN2012, J. Chase, <abbrev xmlns:xlink="http://www.w3.org/1999/xlink" xlink:title="University of Florida Termite Collection" id="ABBRID0ELLAE" xlink:type="simple">UFTC</abbrev> no. TT2188 holotype worker and about 75 additional workers.</p></tp:treatment-sec><tp:treatment-sec sec-type="diagnosis" id="SECID0EPLAE"><title>Diagnosis and description.</title><p>As described for the genus.</p></tp:treatment-sec><tp:treatment-sec sec-type="etymology" id="SECID0EULAE"><title>Etymology.</title><p>The species is named for the Pax Guest House where we stayed during our expeditions to Trinidad. It is on the tranquil and inspirational property of the Mount Saint Benedict Abby which encompasses the type locality of <italic><tp:taxon-name><tp:taxon-name-part taxon-name-part-type="genus" reg="Chasitermes">C.</tp:taxon-name-part><tp:taxon-name-part taxon-name-part-type="species" reg="pax">pax</tp:taxon-name-part></tp:taxon-name></italic>. “Pax” is latin for “peace”, and represents a noun in apposition.</p></tp:treatment-sec><tp:treatment-sec sec-type="ecology" id="SECID0EFMAE"><title>Ecology and distribution.</title><p>The <italic><tp:taxon-name><tp:taxon-name-part taxon-name-part-type="genus" reg="Chasitermes">C.</tp:taxon-name-part><tp:taxon-name-part taxon-name-part-type="species" reg="pax">pax</tp:taxon-name-part></tp:taxon-name></italic> workers were collected under a stone. Gut contents confirm that <italic><tp:taxon-name><tp:taxon-name-part taxon-name-part-type="genus" reg="Chasitermes">C.</tp:taxon-name-part><tp:taxon-name-part taxon-name-part-type="species" reg="pax">pax</tp:taxon-name-part></tp:taxon-name></italic> feeds on soil organic matter. So far, this species is only known from the Northern Range on the island of Trinidad.</p></tp:treatment-sec><tp:treatment-sec sec-type="Molecular analysis" id="SECID0EBNAE"><title>Molecular analysis.</title><p>The gene tree recovered <italic><tp:taxon-name><tp:taxon-name-part taxon-name-part-type="genus" reg="Chasitermes">Chasitermes</tp:taxon-name-part><tp:taxon-name-part taxon-name-part-type="species" reg="pax">pax</tp:taxon-name-part></tp:taxon-name></italic> as sister group to <italic><tp:taxon-name><tp:taxon-name-part taxon-name-part-type="genus" reg="Rubeotermes">Rubeotermes</tp:taxon-name-part></tp:taxon-name></italic>, but with very low posterior probability. The low branch support for most major clades in the neotropical <tp:taxon-name><tp:taxon-name-part taxon-name-part-type="subfamily">Apicotermitinae</tp:taxon-name-part></tp:taxon-name> should be interpreted as a polytomy (Fig. <xref ref-type="fig" rid="F5">5</xref>).</p><fig id="F5" position="float" orientation="portrait"><object-id xmlns:xlink="http://www.w3.org/1999/xlink" content-type="doi" xlink:type="simple">10.3897/zookeys.1139.94972.figure5</object-id><object-id xmlns:xlink="http://www.w3.org/1999/xlink" content-type="arpha" xlink:type="simple">1E446C27-09A8-5059-9A91-236442CCC1A3</object-id><label>Figure 5.</label><caption><p>Bayesian phylogenetic tree of the <tp:taxon-name><tp:taxon-name-part taxon-name-part-type="subfamily">Apicotermitinae</tp:taxon-name-part></tp:taxon-name> subfamily using the <abbrev xmlns:xlink="http://www.w3.org/1999/xlink" xlink:title="cytochrome c Oxidase subunit I" id="ABBRID0EPOAE" xlink:type="simple">COI</abbrev> region. <italic><tp:taxon-name><tp:taxon-name-part taxon-name-part-type="genus" reg="Chasitermes">Chasitermes</tp:taxon-name-part><tp:taxon-name-part taxon-name-part-type="species" reg="pax">pax</tp:taxon-name-part></tp:taxon-name></italic> gen. et sp. nov. is shown in red. Branch support is posterior probability.</p></caption><graphic xmlns:xlink="http://www.w3.org/1999/xlink" xlink:href="zookeys-1139-127_article-94972__-g005.jpg" position="float" orientation="portrait" xlink:type="simple" id="oo_794192.jpg"><uri content-type="original_file" xlink:type="simple">https://binary.pensoft.net/fig/794192</uri></graphic></fig></tp:treatment-sec></tp:taxon-treatment>
